# Supplementary material for: Adaptive capabilities and fitness consequences associated with pollution exposure in fish
Source: Philos Trans R Soc Lond B Biol Sci. 2017 Jan 19;372(1712):20160042. doi: 10.1098/rstb.2016.0042 (PMC5182438; doi:10.1098/rstb.2016.0042)
Supplement: Table of microsatellite genotypes [file rstb20160042supp1.xlsx]

## Sheet: Sheet1
1	131	4	29	30	33	39
Thames			Anco	Tacagura	morne	vance
CODE	SITE	Cyp1A1_ms	Cyp1A1_ms
ACO10	Anco	196	196
ACO11	Anco	196	196
ACO12	Anco	196	196
ACO13	Anco	196	196
ACO14	Anco	196	196
ACO15	Anco	196	196
ACO16	Anco	196	196
ACO17	Anco	196	200
ACO18	Anco	196	200
ACO19	Anco	200	200
ACO20	Anco	196	200
ACO21	Anco	196	196
ACO22	Anco	196	196
ACO23	Anco	196	196
ACO24	Anco	196	196
ACO25	Anco	196	196
ACO26	Anco	196	196
ACO27	Anco	196	200
ACO28	Anco	196	196
ACO5	Anco	196	196
ACO6	Anco	196	200
ACO8	Anco	196	196
ACO9	Anco	196	200
ANCO	Anco	200	200
ANCO	Anco	200	200
AncoA	Anco	200	200
AncoB	Anco	196	196
AncoC	Anco	196	200
AncoD	Anco	196	196
TacCl5	TacCl	196	198			1
TacCl6	TacCl	198	198			2
TacCl7	TacCl	198	198			3
TacCl8	TacCl	198	198			4
TacCl9	TacCl	198	198			5
TacCl10	TacCl	198	198			6
TacCl11	TacCl	198	198			7
TacCl12	TacCl	198	198			8
TacCl13	TacCl	198	198			9
TacCl14	TacCl	194	200			10
TacCl15	TacCl	198	198			11
TacCl16	TacCl	198	198			12
TacCl17	TacCl	188	198			13
TacCl18	TacCl	198	198			14
TacCl19	TacCl	198	198			15
TacCl2	TacCl	198	198			16
TacCl20	TacCl	198	198			17
TacCl21	TacCl	198	198			18
TacCl22	TacCl	198	200			19
TacCl23	TacCl	198	198			20
TacCl25	TacCl	198	198			21
TacCl26	TacCl	198	200			22
TacCl27	TacCl	198	198			23
TacCl28	TacCl	198	198			24
TacCl29	TacCl	198	198			25
TacCl3	TacCl	198	198			26
TacCl31	TacCl	198	198			27
TacCl32	TacCl	198	198			28
TacCl33	TacCl	186	198			29
TacCl4	TacCl	198	198			30
MorOi206	morne	192	192
MorOi208	morne	192	192
MorOi209	morne	192	192
MorOi210	morne	192	198
MorOi211	morne	192	192
MorOi212	morne	192	192
MorOi214	morne	192	192
MorOi215	morne	192	192
MorOi216	morne	192	192
MorOi386	morne	192	198
MorOi388	morne	192	198
MorOi401	morne	192	198
MorOi403	morne	192	192
MorOi404	morne	192	192
MorOi409	morne	182	192
MorOi410	morne	182	192
MorOi411	morne	192	192
MorNoi101	morne	192	192
MorNoi123	morne	192	192
MorNoi124	morne	192	192
MorNoi125	morne	192	192
MorNoi126	morne	192	192
MorNoi127	morne	192	192
MorNoi128	morne	192	192
MorNoi133	morne	192	192
MorNoi295	morne	192	192
MorNoi296	morne	192	192
MorNoi297	morne	192	192
MorNoi298	morne	192	192
MorNoi299	morne	192	192
MorNoi301	morne	192	192
MorNoi302	morne	182	192
MorNoi303	morne	192	192
VanOI1	vance	192	192
VanOi4	vance	192	192
VanOi6	vance	192	192
VanOi2	vance	192	192
VanOi3	vance	192	192
VanOi7	vance	192	192
VanOi8	vance	192	196
VanOi037	vance	192	192
VanOi038	vance	192	192
VanOi039	vance	192	196
VanOi040	vance	192	192
VanOi041	vance	192	192
VanOi042	vance	196	196
VanOi371	vance	192	208
VanOi372	vance	192	192
VanOi383	vance	192	192
VanOi373	vance	192	192
VanOi375	vance	192	192
VanOi376	vance	192	192
VanOi377	vance	192	192
VanNoi159	vance	192	192
VanNoi253	vance	192	208
VanNoi266	vance	192	192
VanNoi389	vance	192	208
VanNoi391	vance	192	192
VanNoi392	vance	192	192
VanNoi406	vance	192	192
VanNoOi15	vance	196	208
VanNoOi127	vance	192	192
VanNoOi130	vance	192	192
VanNoOi131	vance	192	212
VanNoOi148	vance	192	192
VanNoOi149	vance	192	192
VanNoOi151	vance	192	192
VanNoOi152	vance	192	192
VanNoOi157	vance	192	208
VanNoOi204	vance	192	192
VanNoOi397	vance	192	192
VanNoOi407	vance	192	192
